# Supplementary material for: Phenotype and Reactivity of Lymphocytes Expanded from Benign Prostate Hyperplasic Tissues and Prostate Cancer
Source: Cancers (Basel). 2023 Jun 8;15(12):3114. doi: 10.3390/cancers15123114 (PMC10296351; doi:10.3390/cancers15123114)
Supplement: Supplementary file 1 [file cancers-15-03114-s001.zip]

Archive with 1 entries (1 files):
- cancers-2403906-supplementary.pdf
